# Supplementary material for: A new species of Gudeodiscus Páll-Gergely, 2013 from China, with extraordinary conchological and anatomical features (Gastropoda, Pulmonata, Plectopylidae)
Source: Zookeys. 2016 Feb 16;(564):1–19. doi: 10.3897/zookeys.564.6560 (PMC4820089; doi:10.3897/zookeys.564.6560)
Supplement: XML Treatment for Gudeodiscus (Gudeodiscus) soosi [file zookeys.564.6560-treatment4.xml]

<!DOCTYPE tp:taxon-treatment
  PUBLIC "-//TaxonX//DTD Taxonomic Treatment Publishing DTD v0 20100105//EN" "tax-treatment-NSO.dtd">
<tp:taxon-treatment xmlns:tp="http://www.plazi.org/taxpub"><tp:treatment-meta><kwd-group><label>Taxon classification</label><kwd><named-content content-type="kingdom">Animalia</named-content></kwd><kwd><named-content content-type="order">Pulmonata</named-content></kwd><kwd><named-content content-type="family">Plectopylidae</named-content></kwd></kwd-group><mixed-citation publication-type="journal"><person-group><name><surname>Páll-Gergely</surname><given-names>Barna</given-names></name><name><surname>Asami</surname><given-names>Takahiro</given-names></name></person-group><article-title>A new species of <italic><tp:taxon-name><tp:taxon-name-part taxon-name-part-type="genus">Gudeodiscus</tp:taxon-name-part></tp:taxon-name></italic> Páll-Gergely, 2013 from China, with extraordinary conchological and anatomical features (<tp:taxon-name><tp:taxon-name-part taxon-name-part-type="class">Gastropoda</tp:taxon-name-part></tp:taxon-name>, <tp:taxon-name><tp:taxon-name-part taxon-name-part-type="order">Pulmonata</tp:taxon-name-part></tp:taxon-name>, <tp:taxon-name><tp:taxon-name-part taxon-name-part-type="family">Plectopylidae</tp:taxon-name-part></tp:taxon-name>)</article-title><source>Zookeys</source><day>16</day><month>2</month><year>2016</year><volume>2016</volume><issue>564</issue><fpage>1</fpage><lpage>19</lpage><pub-id pub-id-type="doi">10.3897/zookeys.564.6560</pub-id></mixed-citation></tp:treatment-meta><tp:nomenclature><tp:taxon-name>
              <tp:taxon-name-part taxon-name-part-type="genus">Gudeodiscus</tp:taxon-name-part>
              (<tp:taxon-name-part taxon-name-part-type="subgenus">Gudeodiscus</tp:taxon-name-part>)
              <tp:taxon-name-part taxon-name-part-type="species">soosi</tp:taxon-name-part>
            </tp:taxon-name><tp:taxon-authority>Páll-Gergely, 2013</tp:taxon-authority><xref ref-type="fig" rid="F2">Figures 2F–J</xref><xref ref-type="fig" rid="F3">, 3D–F</xref><xref ref-type="fig" rid="F4">, 4D–E</xref><xref ref-type="fig" rid="F6">, 6</xref><xref ref-type="fig" rid="F7">, 7C</xref><xref ref-type="fig" rid="F8">, 8B</xref><xref ref-type="fig" rid="F9">, 9D–F</xref><!--PageBreak--><tp:nomenclature-citation-list><tp:nomenclature-citation><tp:taxon-name><tp:taxon-name-part taxon-name-part-type="genus">Gudeodiscus</tp:taxon-name-part> <tp:taxon-name-part taxon-name-part-type="species">soosi</tp:taxon-name-part></tp:taxon-name><comment> Páll-Gergely, In: Páll-Gergely &amp; Hunyadi, Archiv für Molluskenkunde 142(1): 31–32, figs 42a–b, 66. 2013</comment></tp:nomenclature-citation></tp:nomenclature-citation-list></tp:nomenclature><tp:treatment-sec sec-type="Characters of the genital structure"><title>Characters of the genital structure</title><p>(Figs <xref ref-type="fig" rid="F6">6</xref>, <xref ref-type="fig" rid="F7">7c</xref>, <xref ref-type="fig" rid="F8">8B</xref>). Two specimens were anatomically examined. Shells, ethanol-preserved bodies and radulae on double-faced adhesive tape are deposited in coll. <abbrev xmlns:xlink="http://www.w3.org/1999/xlink" content-type="institution" xlink:title="Collection Jamen Uiriamu Otani Koka, Japan" xlink:type="simple">JUO</abbrev>.</p><p>One of the specimens was aphallic, i.e. the male part of the genitalia was entirely missing. The right ommatophoral retractor passes between the penis and the vagina of the second specimen. Atrium extremely short, slender, long; penis moderately long, spindle shaped; inner wall of the penis with approx. 14 low longitudinal folds which join each other in the direction of the atrium resulting in fewer number of folds posteriorly; on the penial wall of the apical part of the penis there are slit-like “pockets” arranged in a transversal row; no calcareous granules have been found inside these pockets; the penial caecum is situated on the apical portion of the penis, it is approx. one third of the length of the penis; its inner wall is ornamented with several rhomboid papillae with holes in the middle of each papillae; no calcareous granules were found in them; retractor muscle inserts on the apical part of the penial caecum; retractor muscle very long, branched off from the columellar muscle; epiphallus enters penis laterally, at the joint of the penis and the larger penial caecum; its inner wall with three strong longitudinal folds; vagina slightly longer and thicker than the penis; the inner wall of the vagina is with irregular, low, longitudinal folds; the bursa copulatrix starts on the proximal part of the vagina; its base is not thickened; the stalk is slender and very long, the bursa is oval, more thickened than in the other species; diverticulum starts at the end of the vagina, therefore the base of the diverticulum and the base of the bursa copulatrix are very far from each other; diverticulum very slender, without thickening at it end; it is approximately as long as the bursa copulatrix; spermoviduct contained several developing eggs.</p></tp:treatment-sec><tp:treatment-sec sec-type="Characters of the radula"><title>Characters of the radula</title><p>(Fig. <xref ref-type="fig" rid="F9">9D–E</xref>). Radula elongated, but not very slender, central tooth present, laterals 7 or 8 (it is difficult to decide whether the 8<sup>th</sup> row belong to the laterals or the marginals), standing in straight lines (perpendicular to the central column); marginals approximately 12–13; marginals are placed in slightly oblique rows; central tooth wide-based triangular, smaller than the endocone of the first lateral, but approximately as large as the ectocone; laterals bicuspid, ectocones triangular, endocones have rather parallel margins with triangular tip; marginals usually tricuspid <!--PageBreak-->(= the endocone has two cusps); occasionally the innermost cusp is also divided into two cusps resulting in three cusps for the structure equivalent to the endocone of the laterals; some of the external marginals have both the endocone and the ectocone di<!--PageBreak-->vided into two cusps; all cusps pointed, the incision between the innermost two cusps (= two cusps of the endocone) is deep.</p></tp:treatment-sec><tp:treatment-sec sec-type="Differential diagnosis"><title>Differential diagnosis.</title><p>See under <italic><tp:taxon-name><tp:taxon-name-part taxon-name-part-type="genus">Gudeodiscus</tp:taxon-name-part> <tp:taxon-name-part taxon-name-part-type="species">longiplica</tp:taxon-name-part></tp:taxon-name></italic> sp. n.</p></tp:treatment-sec><tp:treatment-sec sec-type="Remarks"><title>Remarks.</title><p>We cannot rule out the possibility that the aphallic individual was a hybrid (see <xref ref-type="bibr" rid="B18">Schilthuizen et al. 2011</xref>).</p></tp:treatment-sec><tp:treatment-sec><!--Section generated to contain objects referenced in tp:taxon-treatment.--><fig id="F2" position="float" orientation="portrait"><label>Figure 2.</label><caption><p>Shells of sympatric Chinese <italic><tp:taxon-name><tp:taxon-name-part taxon-name-part-type="genus">Gudeodiscus</tp:taxon-name-part></tp:taxon-name></italic> Páll-Gergely, 2013 species. <bold>A–E</bold> holotype of <tp:taxon-name><tp:taxon-name-part taxon-name-part-type="genus">Gudeodiscus</tp:taxon-name-part> (<tp:taxon-name-part taxon-name-part-type="subgenus">Gudeodiscus</tp:taxon-name-part>) <tp:taxon-name-part taxon-name-part-type="species">longiplica</tp:taxon-name-part></tp:taxon-name> sp. n. <bold>F–J</bold> <tp:taxon-name><tp:taxon-name-part taxon-name-part-type="genus">Gudeodiscus</tp:taxon-name-part> (<tp:taxon-name-part taxon-name-part-type="subgenus">Gudeodiscus</tp:taxon-name-part>) <tp:taxon-name-part taxon-name-part-type="species">soosi</tp:taxon-name-part></tp:taxon-name> Páll-Gergely, 2013, shell from the type locality (coll. <abbrev xmlns:xlink="http://www.w3.org/1999/xlink" content-type="institution" xlink:title="Collection Jamen Uiriamu Otani Koka, Japan" xlink:type="simple">JUO</abbrev>). Figures <bold>C</bold> and <bold>H</bold> were taken after they have been opened in order to observe the inner plicae. Scale bar: 5 mm.</p></caption><graphic xmlns:xlink="http://www.w3.org/1999/xlink" xlink:href="zookeys-564-001-g002.jpg" position="float" orientation="portrait" xlink:type="simple" id="oo_78059.jpg"/></fig><fig id="F3" position="float" orientation="portrait"><label>Figure 3.</label><caption><p>Protoconch (<bold>A, D</bold>) and teleoconch sculpture (<bold>B–C, E–F</bold>) of sympatric Chinese <italic><tp:taxon-name><tp:taxon-name-part taxon-name-part-type="genus">Gudeodiscus</tp:taxon-name-part></tp:taxon-name></italic> Páll-Gergely, 2013 species. <bold>A–C</bold> holotype of <tp:taxon-name><tp:taxon-name-part taxon-name-part-type="genus">Gudeodiscus</tp:taxon-name-part> (<tp:taxon-name-part taxon-name-part-type="subgenus">Gudeodiscus</tp:taxon-name-part>) <tp:taxon-name-part taxon-name-part-type="species">longiplica</tp:taxon-name-part></tp:taxon-name> sp. n. <bold>D–F</bold><tp:taxon-name><tp:taxon-name-part taxon-name-part-type="genus">Gudeodiscus</tp:taxon-name-part> (<tp:taxon-name-part taxon-name-part-type="subgenus">Gudeodiscus</tp:taxon-name-part>) <tp:taxon-name-part taxon-name-part-type="species">soosi</tp:taxon-name-part></tp:taxon-name> Páll-Gergely, 2013, shell from the type locality (coll. <abbrev xmlns:xlink="http://www.w3.org/1999/xlink" content-type="institution" xlink:title="Collection Jamen Uiriamu Otani Koka, Japan" xlink:type="simple">JUO</abbrev>) <bold>B</bold> and <bold>E</bold> shows the last and penultimate whorls opposite of the aperture <bold>C</bold> and <bold>F</bold> shows the last and penultimate whorls near the aperture.</p></caption><graphic xmlns:xlink="http://www.w3.org/1999/xlink" xlink:href="zookeys-564-001-g003.jpg" position="float" orientation="portrait" xlink:type="simple" id="oo_77966.jpg"/></fig><fig id="F4" position="float" orientation="portrait"><label>Figure 4.</label><caption><p>Parietal (<bold>A, B, D</bold>) and palatal plication of <italic><tp:taxon-name><tp:taxon-name-part taxon-name-part-type="genus">Gudeodiscus</tp:taxon-name-part></tp:taxon-name></italic> Páll-Gergely, 2013 species. <bold>A</bold> holotype of <tp:taxon-name><tp:taxon-name-part taxon-name-part-type="genus">Gudeodiscus</tp:taxon-name-part> (<tp:taxon-name-part taxon-name-part-type="subgenus">Gudeodiscus</tp:taxon-name-part>) <tp:taxon-name-part taxon-name-part-type="species">longiplica</tp:taxon-name-part></tp:taxon-name> sp. n. <bold>B–C</bold> paratype of <tp:taxon-name><tp:taxon-name-part taxon-name-part-type="genus">Gudeodiscus</tp:taxon-name-part> (<tp:taxon-name-part taxon-name-part-type="subgenus">Gudeodiscus</tp:taxon-name-part>) <tp:taxon-name-part taxon-name-part-type="species">longiplica</tp:taxon-name-part></tp:taxon-name> sp. n. (<named-content xmlns:xlink="http://www.w3.org/1999/xlink" content-type="dwc:institutional_code" xlink:type="simple">NHMUK</named-content> 20150376) <bold>D–E</bold> <tp:taxon-name><tp:taxon-name-part taxon-name-part-type="genus">Gudeodiscus</tp:taxon-name-part> (<tp:taxon-name-part taxon-name-part-type="subgenus">Gudeodiscus</tp:taxon-name-part>) <tp:taxon-name-part taxon-name-part-type="species">soosi</tp:taxon-name-part></tp:taxon-name> Páll-Gergely, 2013 (coll. <abbrev xmlns:xlink="http://www.w3.org/1999/xlink" content-type="institution" xlink:title="Collection Jamen Uiriamu Otani Koka, Japan" xlink:type="simple">JUO</abbrev>).</p></caption><graphic xmlns:xlink="http://www.w3.org/1999/xlink" xlink:href="zookeys-564-001-g004.jpg" position="float" orientation="portrait" xlink:type="simple" id="oo_77967.jpg"/></fig><fig id="F6" position="float" orientation="portrait"><label>Figure 6.</label><caption><p>Genital anatomy of <tp:taxon-name><tp:taxon-name-part taxon-name-part-type="genus">Gudeodiscus</tp:taxon-name-part> (<tp:taxon-name-part taxon-name-part-type="subgenus">Gudeodiscus</tp:taxon-name-part>) <tp:taxon-name-part taxon-name-part-type="species">soosi</tp:taxon-name-part></tp:taxon-name> Páll-Gergely, 2013. Scale bar: 5 mm.</p></caption><graphic xmlns:xlink="http://www.w3.org/1999/xlink" xlink:href="zookeys-564-001-g006.jpg" position="float" orientation="portrait" xlink:type="simple" id="oo_77969.jpg"/></fig><fig id="F7" position="float" orientation="portrait"><label>Figure 7.</label><caption><p>Male genitalia of <tp:taxon-name><tp:taxon-name-part taxon-name-part-type="genus">Gudeodiscus</tp:taxon-name-part> (<tp:taxon-name-part taxon-name-part-type="subgenus">Gudeodiscus</tp:taxon-name-part>) <tp:taxon-name-part taxon-name-part-type="species">longiplica</tp:taxon-name-part></tp:taxon-name> sp. n. (<bold>A, B</bold>) and <tp:taxon-name><tp:taxon-name-part taxon-name-part-type="genus">Gudeodiscus</tp:taxon-name-part> (<tp:taxon-name-part taxon-name-part-type="subgenus">Gudeodiscus</tp:taxon-name-part>) <tp:taxon-name-part taxon-name-part-type="species">soosi</tp:taxon-name-part></tp:taxon-name> Páll-Gergely, 2013 (<bold>C</bold>). Scale bar: 2 mm.</p></caption><graphic xmlns:xlink="http://www.w3.org/1999/xlink" xlink:href="zookeys-564-001-g007.jpg" position="float" orientation="portrait" xlink:type="simple" id="oo_77970.jpg"/></fig><fig id="F8" position="float" orientation="portrait"><label>Figure 8.</label><caption><p>Opened penis and larger caecum of <tp:taxon-name><tp:taxon-name-part taxon-name-part-type="genus">Gudeodiscus</tp:taxon-name-part> (<tp:taxon-name-part taxon-name-part-type="subgenus">Gudeodiscus</tp:taxon-name-part>) <tp:taxon-name-part taxon-name-part-type="species">longiplica</tp:taxon-name-part></tp:taxon-name> sp. n. (<bold>A</bold>) and <tp:taxon-name><tp:taxon-name-part taxon-name-part-type="genus">Gudeodiscus</tp:taxon-name-part> (<tp:taxon-name-part taxon-name-part-type="subgenus">Gudeodiscus</tp:taxon-name-part>) <tp:taxon-name-part taxon-name-part-type="species">soosi</tp:taxon-name-part></tp:taxon-name> Páll-Gergely, 2013 (<bold>B</bold>). Abbreviations: C: penial caecum; C1: larger penial caecum; C2: smaller penial caecum; Cp: papilla on the inner wall of the larger penial caecum; E: epiphallus; P: penis; Pp: pockets on the penis wall; Rm: retractor muscle. Note that the most proximal portion of the penis is not shown on the left figure.</p></caption><graphic xmlns:xlink="http://www.w3.org/1999/xlink" xlink:href="zookeys-564-001-g008.jpg" position="float" orientation="portrait" xlink:type="simple" id="oo_77971.jpg"/></fig><fig id="F9" position="float" orientation="portrait"><label>Figure 9.</label><caption><p>Radula of <italic><tp:taxon-name><tp:taxon-name-part taxon-name-part-type="genus">Gudeodiscus</tp:taxon-name-part></tp:taxon-name></italic> species. <bold>A–C</bold> <tp:taxon-name><tp:taxon-name-part taxon-name-part-type="genus">Gudeodiscus</tp:taxon-name-part> (<tp:taxon-name-part taxon-name-part-type="subgenus">Gudeodiscus</tp:taxon-name-part>) <tp:taxon-name-part taxon-name-part-type="species">longiplica</tp:taxon-name-part></tp:taxon-name> sp. n. <bold>D–F</bold> <tp:taxon-name><tp:taxon-name-part taxon-name-part-type="genus">Gudeodiscus</tp:taxon-name-part> (<tp:taxon-name-part taxon-name-part-type="subgenus">Gudeodiscus</tp:taxon-name-part>) <tp:taxon-name-part taxon-name-part-type="species">soosi</tp:taxon-name-part></tp:taxon-name> Páll-Gergely, 2013. <bold>A, D</bold> middle section of the radula plate <bold>B, E</bold> central tooth and first 3–4 lateral teeth <bold>C, F</bold> marginals.</p></caption><graphic xmlns:xlink="http://www.w3.org/1999/xlink" xlink:href="zookeys-564-001-g009.jpg" position="float" orientation="portrait" xlink:type="simple" id="oo_77972.jpg"/></fig></tp:treatment-sec><ref-list><ref id="B18"><mixed-citation xmlns:xlink="http://www.w3.org/1999/xlink" xlink:type="simple">
          <person-group><name name-style="western"><surname>Schilthuizen</surname><given-names>M</given-names></name><name name-style="western"><surname>Giesbers</surname><given-names>MC</given-names></name><name name-style="western"><surname>Beukeboom</surname><given-names>LW</given-names></name></person-group> (<year>2011</year>) <article-title>Haldane’s rule in the 21st century.</article-title> <source>Heredity</source> <volume>107</volume>(<issue>2</issue>): <fpage>95</fpage>–<lpage>102</lpage>. doi: <ext-link xlink:type="simple" ext-link-type="doi" xlink:href="10.1038/hdy.2010.170">10.1038/hdy.2010.170</ext-link></mixed-citation></ref></ref-list></tp:taxon-treatment>
